# Supplementary material for: Enhanced Placental Mitochondrial Respiration in Tibetan Women at High Altitude
Source: Front Physiol. 2021 Jul 14;12:697022. doi: 10.3389/fphys.2021.697022 (PMC8317222; doi:10.3389/fphys.2021.697022)
Supplement: Supplementary file 11 [file Table_1.XLS]

## Sheet: Leak
3,780m-Tibetan	2,200-Tibetan	2,200-Han
2.11	-1.984	-0.367
1.909	1.561	0.082
1.598	1.493	0.881
1.287	-0.378	0.239
1.603	-0.085	-0.256
1.162	1.386
3.053	0.297
1.871
2.242

## Sheet: Complex I
3,780m-Tibetan	2,200-Tibetan	2,200-Han
4.638	-0.503	1.473
6.611	1.735	0.624
7.205	2.827	2.385
10.534	-0.293	0.839
8.618	-0.144	0.575
8.511	-0.47
5.223	1.056
7.462
11.764

## Sheet: Complex I+II
3,780m-Tibetan	2,200-Tibetan	2,200-Han
9.662	0.161	2.848
9.116	0.761	2.635
12.616	2.895	8.153
11.922	0.44	1.3
15.792	-0.045	0.327
10.807	-0.39
7.32	1.537
13.723
18.332

## Sheet: ETS
3,780m-Tibetan	2,200-Tibetan	2,200-Han
10.778	0.311	1.096
9.145	0.982	2.711
13.019	3.281	10.023
12.96	0.643	1.922
16.879	0.346	0.827
10.548	0.317
6.605	16.26
14.067
20.552

## Sheet: ROX
3,780m-Tibetan	2,200-Tibetan	2,200-Han
1.089	0.25	1.203
1.881	-0.13	0.842
1.373	-0.108	-0.146
-1.651	0.785	0.433
1.097	0.152	-0.386
1.164	0.567
-0.114	-0.199
1.305
0.141

## Sheet: Copmlex IV
3,780m-Tibetan	2,200-Tibetan	2,200-Han
7.341	7.705	5.506
6.714	7.329	5.807
3.779	8.686	4.834
4.959	10.338	5.552
3.276	9.225	8.984
9.043	5.251
4.507	2.599
3.351
3.388
