# Supplementary material for: Enhanced Placental Mitochondrial Respiration in Tibetan Women at High Altitude
Source: Front Physiol. 2021 Jul 14;12:697022. doi: 10.3389/fphys.2021.697022 (PMC8317222; doi:10.3389/fphys.2021.697022)
Supplement: Supplementary file 12 [file Table_2.XLS]

## Sheet: 3,780m-Tibetan
Leak	CI	CI/Leak
2.11	4.638	2.1981
1.909	6.611	3.46307
1.598	7.205	4.50876
1.287	10.534	8.18493
1.603	8.618	5.37617
1.162	8.511	7.32444
3.053	5.223	1.71078
1.871	7.462	3.98824
2.242	11.764	5.2471

## Sheet: 2,200m-Tibetan
Leak	CI	CI/Leak
-1.984	-0.503	0.253528
1.561	1.735	1.11147
1.493	2.827	1.8935
-0.378	-0.293	0.775132
-0.085	-0.144	1.69412
1.386	-0.47	-0.339105
0.297	1.056	3.55556

## Sheet: 2,200-Han
Leak	CI	CI/Leak
-0.367	1.473	-4.01362
0.082	0.624	7.60976
0.881	2.385	2.70715
0.239	0.839	3.51046
-0.256	0.575	-2.24609
